# Supplementary material for: Genetic Alterations in Members of the Proteasome 26S Subunit, AAA-ATPase (PSMC) Gene Family in the Light of Proteasome Inhibitor Resistance in Multiple Myeloma
Source: Cancers (Basel). 2023 Jan 15;15(2):532. doi: 10.3390/cancers15020532 (PMC9856285; doi:10.3390/cancers15020532)
Supplement: Supplementary file 1 [file cancers-15-00532-s001.zip]

Archive with 1 entries (1 files):
- cancers-2106028-SI.pdf
